# Supplementary material for: Facile Synthesis of Fluorinated Polysilazanes and Their Durable Icephobicity on Rough Al Surfaces
Source: Polymers (Basel). 2022 Jan 14;14(2):330. doi: 10.3390/polym14020330 (PMC8779161; doi:10.3390/polym14020330)
Supplement: Supplementary file 1 [file polymers-14-00330-s001.zip]

Archive with 1 entries (1 files):
- polymers-1525786-supplementary.pdf
